# Supplementary material for: Haplotypes of the tRNAleu-COII mtDNA Region in Russian Apis mellifera Populations
Source: Animals (Basel). 2023 Jul 24;13(14):2394. doi: 10.3390/ani13142394 (PMC10376158; doi:10.3390/ani13142394)
Supplement: Supplementary file 1 [file animals-13-02394-s001.zip]

Archive with 8 entries (8 files):
- Chaplotypes.fas
- Figure S1.JPG
- Figure S2.png
- Figure S3.png
- M17haplotypes.fa
- M4'haplotypes.fasta
- photothumb.db
- Supplementary table S1.docx
