# Supplementary material for: Haplotypes of the tRNAleu-COII mtDNA Region in Russian Apis mellifera Populations
Source: Animals (Basel). 2023 Jul 24;13(14):2394. doi: 10.3390/ani13142394 (PMC10376158; doi:10.3390/ani13142394)
Supplement: Supplementary file 1 [file animals-13-02394-s001.zip › Chaplotypes.fas]

>C1
GGCAGAATAAGTGCATTGAACTTAAGATTCAAATATAAAGTATTTTTAAACTTTTATTAAAATTTCCCCACTTAATTCATATTAATTTAAAAATAAATTAATAACAATTTTTAATAAAATAAATAATTAATTTTATTTTTATATTGAATTTTAAATTCAATCTTAAAGATTTAATCTTTTTATTAAAATTAATAAATTAATATAAAATAAAACAAAATATAACAGAATATATTTATTAAAATTTAATTTATTAAAATTTCCACATGATTTATATTTATATTTCAAGAATCAAATTCATATTATGCTGATAATTTAATTTCATTTCATAATATAGTTATAATAATTATTATTATAATTTCAACATTAACTGTATATATTATTTTAGATTTATTTATAAACAAATTCTCAAATTTATTTTTATTAAAAAATCATAATATTGAAATTATTTGAACAATTATTCCAATTATTATTCTATTAATTATTTGTTTTCCATCATTAAAAATTTTATATTTAATTGATGAAATTGTAAATCCTTTTTTTTCAATTAAATCAATTGGTCATCAATGATATTG
>C2
GGCAGAATAAGTGCATTGAACTTAAGATTCAAATATAAAGTATTTTTAAACTTTTATTAAAATTT-CCCACTTAATTCATATTAATTTAAAAATAAATTAATAACAATTTTTAATAAAATAAATAATTAATTTTATTTTTATATTGAATTTTAAATTCAATCTTAAAGATTTAATCTTTTTATTAAAATTAATAAATTAATATAAAATAAAACAAAATATAACAGAATATATTTATTAAAATTTAATTTATTAAAATTTCCACATGATTCATATTTATATTTCAAGAATCAAATTCATATTATGCTGATAATTTAATTTCATTTCATAATATAGTTATAATAATTATTATTATAATTTCAACATTAACTGTATATATTATTTTAGATTTATTTATAAACAAATTTTCAAATTTATTTTTATTAAAAAATCATAATATTGAAATTATTTGAACAATTATTCCAATTATTATTCTATTAATTATTTGTTTTCCATCATTAAAAATTTTATATTTAATTGATGAAATTGTAAATCCTTTTTTTTCAATTAAATCAATTGGTCATCAATGATATTG
>C2c
GGCAGAATAAGTGCATTGAACTTAAGATTCAAATATAAAGTATTTTTAAACTTTTATTAAAATTT-CCCACTTAATTCATATTAATTTAAAAATAAATTAATAACAATTTTTAATAAAATAAATAATTAATTTTATTTTTATATTGAATTTTAAATTCAATCTTAAAGATTTAATCTTTTTATTAAAATTAATAAATTAATATAAAATAAAACAAAATATAACAGAATATATTTATTAAAATTTAATTTATTAAAATTTCCACATGATTTATATTTATATTTCAAGAATCAAATTCATATTATGCTGATAATTTAATTTCATTTCATAATATAGTTATAATAATTATTATTATAATTTCAACATTAACTGTATATATTATTTTAGATTTATTTATAAACAAATTCTCAAATTTATTTTTATTAAAAAATCATAATATTGAAATTATTTGAACAATTATTCCAATTATTATTCTATTAATTATTTGTTTTCCATCATTAAAAATTTTATATTTAATTGATGAAATTGTAAATCCTTTTTTTTCAATTAAATCAATTGGTCATCAATGATATTG
>C2j
GGCAGAATAAGTGCATTGAACTTAAGATTCAAATATAAAGTATTTTTAAACTTTTATTAAAATTT-CCCACTTAATTCATATTAATTTAAAAATAAATTAATAACAATTTTTAATAAAATAAATAATTAATTTTATTTTTATATTGAATTTTAAATTCAATCTTAAAGATTTAATCTTTTTATTAAAATTAATAAATTAATATATAATAAAACAAAATATAACAGAATATATTTATTAAAATTTAATTTATTAAAATTTCCACATGATTCATATTTATATTTCAAGAATCAAATTCATATTATGCTGATAATTTAATTTCATTTCATAATATAGTTATAATAATTATTATTATAATTTCAACATTAACTGTATATATTATTTTAGATTTATTTATAAACAAATTTTCAAATTTATTTTTATTAAAAAATCATAATATTGAAATTATTTGAACAATTATTCCAATTATTATTCTATTAATTATTTGTTTTCCATCATTAAAAATTTTATATTTAATTGATGAAATTGTAAATCCTTTTTTTTCAATTAAATCAATTGGTCATCAATGATATTG
>C2ja
GGCAGAATAAGTGCATTGAACTTAAGATTCAAATATAAAGTATTTTTAAACTTTTATTAAAATTT-CCCACTTAATTCATATTAATTTAAAAATAAATTAATAACAATTTTTAATAAAATAAATAATTAATTTTATTTTTATATTGAATTTTAAATTCAATCTTAAAGATTTAATCTTTTTATTAAAATTAATAAATTAATATATAATAAAACAAAATATAACAAAATATATTTATTAAAATTTAATTTATTAAAATTTCCACATGATTCATATTTATATTTCAAGAATCAAATTCATATTATGCTGATAATTTAATTTCATTTCATAATATAGTTATAATAATTATTATTATAATTTCAACATTAACTGTATATATTATTTTAGATTTATTTATAAACAAATTTTCAAATTTATTTTTATTAAAAAATCATAATATTGAAATTATTTGAACAATTATTCCAATTATTATTCTATTAATTATTTGTTTTCCATCATTAAAAATTTTATATTTAATTGATGAAATTGTAAATCCTTTTTTTTCAATTAAATCAATTGGTCATCAATGATATTG
>C2l
GGCAGAATAAGTGCATTGAACTTAAGATTCAAATATAAAGTATTTTTAAACTTTTATTAAAATTT-CCCACTTAATTCATATTAATTTAAAAATAAATTAATAACAATTTTTAATAAAATAAATAATTAATTTTATTTTTATATTGAATTTTAAATTCAATCTTAAAGATTTAATCTTTTTATTAAAATTAATAAATTAATATA-AATAAAACAAAATATAACAGAATATATTTATTAAAATTTAATTTATTAAAATTTCCACATGATTTATATTTATATTTCAAGAATCAAATTCATATTATGCTGATAATTTAATTTCATTTCATAATATAGTTATAATAATTATTATTATAATTTCAACATTAACTGTATATATTATTTTAGATTTATTTATAAACAAATTCTCAAATTTATTTTTATTAAAAAATCATAATATTGAAATTATTTGAACAATTATTCCAATTATTATTCTATTAATTATTTGTTTTCCATCATTAAAAATTTTATATTTAATTGATGAAATTGTAAATCCTTTTTTTTCAATTAAATCAATTGGTCATCAATGATATTG
>C3
GGCAGAATAAGTGCATTGAACTTAAGATTCAAATATAAAGTATTTTTAAACTTTTATTAAAATTT-CCCACTTAATTCATATTAATTTAAAAATAAATTAATAACAA-TTTTAATAAAATAAATAATTAATTTTATTTTTATATTGAATTTTAAATTCAATCTTAAAGATTTAATCTTTTTATTAAAATTAATAAATTAATATAAAATAAAACAAAATATAACAGAATATATTTATTAAAATTTAATTTATTAAAATTTCCACATGATTCATATTTATATTTCAAGAATCAAATTCATATTATGCTGATAATTTAATTTCATTTCATAATATAGTTATAATAATTATTATTATAATTTCAACATTAACTGTATATATTATTTTAGATTTATTTATAAACAAATTTTCAAATTTATTTTTATTAAAAAATCATAATATTGAAATTATTTGAACAATTATTCCAATTATTATTCTATTAATTATTTGTTTTCCATCATTAAAAATTTTATATTTAATTGATGAAATTGTAAATCCTTTTTTTTCAATTAAATCAATTGGTCATCAATGATATTG
>C2i2
GGCAGAATAAGTGCATTGAACTTAAGATTCAAATATAAAGTATTTTTAAACTTTTATTAAAATTT-CCCACTTAATTCATTTTAATTTAAAAATAAATTAATAACAATTTTTAATAAAATAAATAATTAATTTTATTTTTATATTGAATTTTAAATTCAATCTTAAAGATTTAATCTTTTTATTAAAATTAATAAATTAATATAAAATAAAACAAAATATAACAAAATATATTTATTAAAATTTAATTTATTAAAATTTCCACATGATTCATATTTATATTTCAAGAATCAAATTCATATTATGCTGATAATTTAATTTCATTTCATAATATAGTTATAATAATCATTATTATAATTTCAACATTAACTGTATATATTATTTTAGATTTATTTATAAACAAATTTTCAAATTTATTTTTATTAAAAAATCATAATATTGAAATTATTTGAACAATTATTCCAATTATTATTCTATTAATTATTTGTTTTCCATCATTAAAAATTTTATATTTAATTGATGAAATTGTAAATCCTTTTTTTTCAATTAAATCAATTGGTCATCAATGATATTG
>C2jf
GGCAGAATAAGTGCATTGAACTTAAGATTCAAATATAAAGTATTTTTAAACTTTTATTAAAATTTCCCCAC-TAATCCATATTAATTTAAAAATAAATTAATAACAATTTTTAATAAAATAAATAATTAATTTTATTTTTATATTGAATTTTAAATTCAATCTTAAAGATTTAATCTTTTTATTAAAATTAATAAATTAATATATAATAAAACAAAATATAACAGAATATATTTATTAAAATTTAATTTATTAAAATTTCCACATGATTCATATTTATATTTCAAGAATCAAATTCATATTATGCTGATAATTTAATTTCATTTCATAATATAGTTATAATAATTATTATTATAATTTCAACATTAACTGTATATATTATTTTAGATTTATTTATAAACAAATTTTCAAATTTATTTTTATTAAAAAATCATAATATTGAAATTATTTGAACAATTATTCCAATTATTATTCTATTAATTATTTGTTTTCCATCATTAAAAATTTTATATTTAATTGATGAAATTGTAAATCCTTTTTTTTCAATTAAATCAATTGGTCATCAATGATATTG
>C2jd
GGCAGAATAAGTGCATTGAACTTAAGATTCAAATATAAAGTATTTTTAAACTTTTATTAAAATTT-CCCCCTTAATTCATATTAATTTAAAAATAAATTAATAACAATTTTTAATAAAATAAATAATTAATTTTATTTTTATATTGAATTTTAAATTCAATCTTAAAGATTTAATCTTTTTATTAAAATTAATAAATTAATATATAATAAAACAAAATATAACAGAATATATTTATTAAAATTTAATTTATTAAAATTTCCACATGATTCATATTTATATTTCAAGAATCAAATTCATATTATGCTGATAATTTAATTTCATTTCATAATATAGTTATAATAATTATTATTATAATTTCAACATTAACTGTATATATTATTTTAGATTTATTTATAAACAAATTTTCAAATTTATTTTTATTAAAAAATCATAATATTGAAATTATTTGAACAATTATTCCAATTATTATTCTATTAATTATTTGTTTTCCATCATTAAAAATTTTATATTTAATTGATGAAATTGTAAATCCTTTTTTTTCAATTAAATCAATTGGTCATCAATGATATTG
>C2je
GGCAGAATAAGTGCATTGAACTTAAGATTCAAATATAAAGTATTTTTAAACTTTTATTAAAATTT-CCCACTTAATTCATATTAATTTAAAAATAAATTAATAACAATTTTTAATAAAATAAATAATTAATTTTATTTTTATATTGAATTTTAAATTCAATCTTAAAGATTTAATCTTTTTATTAAAATTAATAAATTAATATATAATAAAACAAAATATAACAGAATATATTTATTAAAATTTAATTTATTAAAATTTCCACACGATTCATATTTATATTTCAAGAATCAAATTCATATTATGCTGATAATTTAATTTCATTTCATAATATAGTTATAATAATTATTATTATAATTTCAACATTAACTGTATATATTATTTTAGATTTATTTATAAACAAATTTTCAAATTTATTTTTATTAAAAAATCATAATATTGAAATTATTTGAACAATTATTCCAATTATTATTCTATTAATTATTTGTTTTCCATCATTAAAAATTTTATATTTAATTGATGAAATTGTAAATCCTTTTTTTTCAATTAAATCAATTGGTCATCAATGATATTG
>C1j
GGCAGAATAAGTGCATTGAACTTAAGATTCAAATATAAAGTATTTTTAAACTTTTATTAAAATTTCCCCACTTAATTCATATTAATTTAAAAATAAATTAATAACAATTTTTAATAAAATAAATAATTAATTTTATTTTTATATTGAATTTTAAATTCAATCTTAAAGATTTAATCTTTTTATTAAAATTAATAAATTAATATAAAATAAAACAAAATATAACAGAATATATTTATTAAAATTTAATTTATTAAAATTTCCACATGATTTATATTTATATTTCAAGAATCAAATTCATATTATGCTGATAATTTAATTTCATTTCATAATATAGTTATAATAATTATTATTATAATTTCAACATTAACTGTATATATTATTTTAGATTTATTTATAAACAAATTTTCAAATTTATTTTTATTAAAAAATCATAATATTGAAATTATTTGAACAATTATTCCAATTATTATTCTATTAATTATTTGTTTTCCATCATTAAAAATTTTATATTTAATTGATGAAATTGTAAATCCTTTTTTTTCAATTAAATCAATTGGTCATCAATGATATTG
>C4a
GGCAGAATAAGTGCATTGAACTTAAGATTCAAATATAAAGTATTTTTAAACTTTTATTAAAATTT--CCACTTAATTCATATTAATTTAAAAATAAATTAATAACAATTTTTAATAAAATAAATAATTAATTTTATTTTTATATTGAATTTTAAATTCAATCTTAAAGATTTAATCTTTTTATTAAAATTAATAAATTAATATAAAATAAAACAAAATATAACAGAATATATTTATTAAAATTTAATTTATTAAAATTTCCACATGATTTATATTTATATTTCAAGAATCAAATTCATATTATGCTGATAATTTAATTTCATTTCATAATATAGTTATAATAATTATTATTATAATTTCAACATTAACTGTATATATTATTTTAGATTTATTTATAAACAAATTCTCAAATTTATTTTTATTAAAAAATCATAATATTGAAATTATTTGAACAATTATTCCAATTATTATTCTATTAATTATTTGTTTTCCATCATTAAAAATTTTATATTTAATTGATGAAATTGTAAATCCTTTTTTTTCAATTAAATCAATTGGTCATCAATGATATTG
