# Supplementary material for: Haplotypes of the tRNAleu-COII mtDNA Region in Russian Apis mellifera Populations
Source: Animals (Basel). 2023 Jul 24;13(14):2394. doi: 10.3390/ani13142394 (PMC10376158; doi:10.3390/ani13142394)
Supplement: Supplementary file 1 [file animals-13-02394-s001.zip › M17haplotypes.fa]

>M17j
GGCAGAATAAGTGCATTGAACTTAAGATTCAAATATAAAGTATTTTTTAACTTTTATTAAAATTAATAAATTAATATAAAATATGAATTATATTTATTAAAATTTAATTTATTAAAATTTTCCACTTAATTCATTTTAATTTAAAAATATAATTAAATAACAATTTTTAATAAAATAAATAATTAATTTTATTTTTATATTGAATTTTAAATTCAATCTTAAAGATTTAATCTTTTTATTAAAATTAATAAATTAATATAAAAAATAAAACAAAATATAACAAAATATATTTATTAAAATTTAATTTATTAAAATTTCCCACTTAATTCATTTTAATTTAAAAATAAATTAAATAACAATTTTTAATAAAATAAATAATTAATTTTATTTTTATATTGAATTTTAAATTCAATCTTAAAGATTTAATCTTTTTATTAAAATTAATAAATTAATAT-AAAAATAAAACAAAATATAACAAAATATATTTATTAAAATTTAATTTATTAAAATTTCCACATGATTCATATTTATATTTCAAGAATCAAATTCATATTATGCTGATAATTTAATTTCATTTCATAATATAGTTATAATAATCATTATTATAATTTCAACATTAACTGTATATATTATTTTAGATTTATTTATAAACAAATTTTCAAATTTATTTTTATTAAAAAATCATAATATTGAAATTATTTGAACAATTATTCCAATTATTATTCTATTAATTATTTGTTTTCCATCATTAAAAATTTTATATTTAATTGATGAAATTGTAAATCCTTTTTTTTCAATTAAATCAATTGGTCATCAATGATATTG
>M17m
GGCAGAATAAGTGCATTGAACTTAAGATTCAAATATAAAGTATTTTTTAACTTTTATTAAAATTAATAAATTAATATAAAATATGAATTATATTTATTAAAATTTAATTTATTAAAATTTTCCACTTAATTCATTTTAATTTAAAAATATAATTAAATAACAATTTTTAATAAAATAAATAATTAATTTTATTTTTATATTGAATTTTAAATTCAATCTTAAAGATTTAATCTTTTTATTAAAATTAATAAATTAATATAAAAAATAAAACAAAATATAACAAAATATATTTATTAAAATTTAATTTATTAAAATTTCCCACTTAATTCATTTTAATTTAAAAATAAATTAAATAACAATTTTTAATAAAATAAATAATTAATTTTATTTTTATATTGAATTTTAAATTCAATCTTAAAGATTTAATCTTTTTATTAAAATTAATAAATTAATAT-AAAAATAAAACAAAATATAACAGAATATATTTATTAAAATTTAATTTATTAAAATTTCCACATGATTTATATTTATATTTCAAGAATCAAATTCATATTATGCTGATAATTTAATTTCATTTCATAATATAGTTATAATAATTATTATTATAATTTCAACATTAACTGTATATATTATTTTAGATTTATTTATAAACAAATTTTCAAATTTATTTTTATTAAAAAATCATAATATTGAAATTATTTGAACAATTATTCCAATTATTATTCTATTAATTATTTGTTTTCCATCATTAAAAATTTTATATTTAATTGATGAAATTGTAAATCCTTTTTTTTCAATTAAATCAATTGGTCATCAATGATATTG
>M17t
GGCAGAATAAGTGCATTGAACTTAAGATTCAAATATAAAGTATTTTTTAACTTTTATTAAAATTAATAAATTAATATAAAATATGAATAATATTTATTAAAATTTAATTTATTAAAATTTTCCACTTAATTCATTTTAATTTAAAAATATAATTAAATAACAATTTTTAATAAAATAAATAATTAATTTTATTTTTATATTGAATTTTAAATTCAATCTTAAAGATTTAATCTTTTTATTAAAATTAATAAATTAATATAAAAAATAAAACAAAATATAACAAAATATATTTATTAAAATTTAATTTATTAAAATTTCCCACTTAATTCATTTTAATTTAAAAATAAATTAAATAACAATTTTTAATAAAATAAATAATTAATTTTATTTTTATATTGAATTTTAAATTCAATCTTAAAGATTTAATCTTTTTATTAAAATTAATAAATTAATAT-AAAAATAAAACAAAATATAACAAAATATATTTATTAAAATTTAATTTATTAAAATTTCCACATGATTCATATTTATATTTCAAGAATCAAATTCATATTATGCTGATAATTTAATTTCATTTCATAATATAGTTATAATAATCATTATTATAATTTCAACATTAACTGTATATATTATTTTAGATTTATTTATAAACAAATTTTCAAATTTATTTTTATTAAAAAATCATAATATTGAAATTATTTGAACAATTATTCCAATTATTATTCTATTAATTATTTGTTTTCCATCATTAAAAATTTTATATTTAATTGATGAAATTGTAAATCCTTTTTTTTCAATTAAATCAATTGGTCATCAATGATATTG
>M17u
GGCAGAATAAGTGCATTGAACTTAAGATTCAAATATAAAGTATTTTTTAACTTTTATTAAAATTAATAAATTAATATAAAATATGAATTATATTTATTAAAATTTAATTTATTAAAATTTTCCACTTAATTCATTTTAATTTAAAAATATAATTAAATAACAATTTTTAATAAAATAAATAATTAATTTTATTTTTATATTGAATTTTAAATTCAATCTTAAAGATTTAATCTTTTTATTAAAATTAATAAATTAATATAAAAAATAAAACAAAATATAACAAAATATATTTATTAAAATTTAATTTATTAAAATTTCCCACTTAATTCATTTTAATTTAAAAATAAATTAAATAACAATTTTTAATAAAATAAATAATTAATTTTATTTTTATATTGAATTTTAAATTCAATCTTAAAGATTTAATCTTTTTATTAAAATTAATAAATTAATAT-AAAAATAAAACAAAATATAACAAAATATATTTATTAAAATTTAATTTATTAAAATTTCCACATCATTCATATTTATATTTCAAGAATCAAATTCATATTATGCTGATAATTTAATTTCATTTCATAATATAGTTATAATAATCATTATTATAATTTCAACATTAACTGTATATATTATTTTAGATTTATTTATAAACAAATTTTCAAATTTATTTTTATTAAAAAATCATAATATTGAAATTATTTGAACAATTATTCCAATTATTATTCTATTAATTATTTGTTTTCCATCATTAAAAATTTTATATTTAATTGATGAAATTGTAAATCCTTTTTTTTCAATTAAATCAATTGGTCATCAATGATATTG
>M17n
GGCAGAATAAGTGCATTGAACTTAAGATTCAAATATAAAGTATTTTTTAACTTTTATTAAAATTAATAAATTAATATAAAATATGAATTATATTTATTAAAATTTAATTTATTAAAATTTTCCACTTAATTAATTTTAATTTAAAAATATAATTAAATAACAATTTTTAATAAAATAAATAATTAATTTTATTTTTATATTGAATTTTAAATTCAATCTTAAAGATTTAATCTTTTTATTAAAATTAATAAATTAATATAAAAAATAAAACAAAATATAACAAAATATATTTATTAAAATTTAATTTATTAAAATTTCCCACTTAATTCATTTTAATTTAAAAATAAATTAAATAACAATTTTTAATAAAATAAATAATTAATTTTATTTTTATATTGAATTTTAAATTCAATCTTAAAGATTTAATCTTTTTATTAAAATTAATAAATTAATAT-AAAAATAAAACAAAATATAACAAAATATATTTATTAAAATTTAATTTATTAAAATTTCCACATGATTCATATTTATATTTCAAGAATCAAATTCATATTATGCTGATAATTTAATTTCATTTCATAATATAGTTATAATAATCATTATTATAATTTCAACATTAACTGTATATATTATTTTAGATTTATTTATAAACAAATTTTCAAATTTATTTTTATTAAAAAATCATAATATTGAAATTATTTGAACAATTATTCCAATTATTATTCTATTAATTATTTGTTTTCCATCATTAAAAATTTTATATTTAATTGATGAAATTGTAAATCCTTTTTTTTCAATTAAATCAATTGGTCATCAATGATATTG
>M17k
GGCAGAATAAGTGCATTGAACTTAAGATTCAAATATAAAGTATTTTTTAACTTTTATTAAAATTAATAAATTAATATAAAATATGAATTATATTTATTAAAATTTAATTTATTAAAATTTTCCACTTAATTCATTTTAATTTAAAAATATAATTAAATAACAATTTTTAATAAAATAAATAATTAATTTTATTTTTATATTGAATTTTAAATTCAATCTTAAAGATTTAATCTTTTTATTAAAATTAATAAATTAATATAAAAAATAAAACAAAATATAACAAAATATATTTATTAAAATTTAATTTATTAAAATTTCCCACTTAATTCATTTTAATTTAAAAATAAATTAAATAACAATTTTTAATAAAATAAATAATTAATTTTATTTTTATATTGAATTTTAAATTCAATCTTAAAGATTTAATCTTTTTATTAAAATTAATAAATTAATATAAAAAATAAAACAAAATATAACAAAATATATTTATTAAAATTTAATTTATTAAAATTTCCACATGATTCATATTTATATTTCAAGAATCAAATTCATATTATGCTGATAATTTAATTTCATTTCATAATATAGTTATAATAATCATTATTATAATTTCAACATTAACTGTATATATTATTTTAGATTTATTTATAAACAAATTTTCAAATTTATTTTTATTAAAAAATCATAATATTGAAATTATTTGAACAATTATTCCAATTATTATTCTATTAATTATTTGTTTTCCATCATTAAAAATTTTATATTTAATTGATGAAATTGTAAATCCTTTTTTTTCAATTAAATCAATTGGTCATCAATGATATTG
>M17o
GGCAGAATAAGTGCATTGAACTTAAGATTCAAATATAAAGTATTTTTTAACTTTTATTAAAATTAATAAATTAATATAAAATATGAATTATATTTATTAAAATTTAATTTATTAAAATTTTCCACTTAATTCATTTTAATTTAAAAATATAATTAAATAACAATTTTTAATAAAATAAATAATTAATTTTATTTTTATATTGAATTTTAAATTCAATCTTAAAGATTTAATCTTTTTATTAAAATTAATAAATTAATATAAAAAATAAAACAAAATATAACAAAATATATTTATTAAAATTTAATTTATTAAAATTTCCCACTTAATTCATTTTAATTTAAAAATAAATTAAATAACAATTTTTAATAAAATAAATAATTAATTTTATTTTTATATTGAATTTTAAATTCAATCTTAAAGATTTAATCTTTTTATTAAAATTAATAAATTAATAT-AAAAATAAAACAAAATATAACAAAATATATTTATTAAAATTTAATTTATTAAGATTTCCACATGATTCATATTTATATTTCAAGAATCAGATTCATATTATGCTGATAATTTAATTTCATTTCATAATATAGTTATAATAATCATTATTATAATTTCAACATTAACTGTATATATGATTTTAGATTTATTTATAAACAAATTTTCAAATTTATTTTTATTAAAAAATCATAATATTGAAATTATTTGAACAATTATTCCAATTATTATTCTATTAATTATTTGTTTTCCATCATTAAAAATTTTATATTTAATTGATGAAATTGTAAATCCTTTTTTTTCAATTAAATCAATTGGTCATCAATGATATTG
>M17p
GGCAGAATAAGTGCATTGAACTTAAGATTCAAATATAAAGTATTTTTTAACTTTTATTAAAATTAATAAATTAATATAAAATATGAATTATATTTATTAAAATTTAATTTATTAAAATTTTCCCCTTAATTCATTTTAATTTAAAAATATAATTAAATAACAATTTTTAATAAAATAAATAATTAATTTTATTTTTATATTGAATTTTAAATTCAATCTTAAAGATTTAATCTTTTTATTAAAATTAATAAATTAATATAAAAAATAAAACAAAATATAACAAAATATATTTATTAAAATTTAATTTATTAAAATTTCCCACTTAATTCATTTTAATTTAAAAATAAATTAAATAACAATTTTTAATAAAATAAATAATTAATTTTATTTTTATATTGAATTTTAAATTCAATCTTAAAGATTTAATCTTTTTATTAAAATAAATAAATTAATAT-AAAAATAAAACAAAATATAACAAAATATATTTATTAAAATATAATTTATTAAAATTTCCACATGATTCATATTTATATTTCAAGAATCAAATTCATATTATGCTGATAATTTAATTTCATTTCATAATATAGTTATAATAATCATTATTATAATTTCAACATTAACTGTATATATTATATTAGATTTATTTATTAATCAATTTTCAAATTTATTTTTATTAAAAAATCATAATATTGAAATTATTTGAACAATTATTCCAATTATTATTCTATTAATTATTTGTTTTCCATCATTAAAAATTTTATATTTAATTGATGAAATTGTAAATCCTTTTTTTTCAATTAAATCAATTGGTCATCAATGATATTG
>M17q
GGCAGAATAAGTGCATTGAACTTAAGATTCAAATATAAAGTATTTTTTAACTTTTATTAAAATTAATAAATTAATATAAAATATGAATTATATTTATTAAAATTTAATTTATTAAAATTTTCCACCTAATTCATTTTAATTTAAAAATATAATTAAATAACAATTTTTAATAAAATAAATAATTAATTTTATTTTTATATTGAATTTTAAATTCAATCTTAAAGATTTAATCTTTTTATTAAAATTAATAAATTAATATAAAAAATAAAACAAAATATAACAAAATATATTTATTAAAATTTAATTTATTAAAATTTCCCACTTAATTCATTTTAATTTAAAAATAAATTAAATAACAATTTTTAATAAAATAAATAATTAATTTTATTTTTATATTGAATTTTAAATTCAATCTTAAAGATTTAATCTTTTTATTAAAATTAATAAATTAATATAAAAAATAAAACAAAATATAACAAAATATATTTATTAAAATTTAATTTATTAAAATTTCCACATGATTCATATTTATATTTCAAGAATCAAATTCATATTATGCTGATAATTTAATTTCATTTCATAATATAGTTATAATAATCATTATTATAATTTCAACATTAACTGTATATATTATTTTAGATTTATTTATAAACAAATTTTCAAATTTATTTTTATTAAAAAATCATAATATTGAAATTATTTGAACAATTATTCCAATTATTATTCTATTAATTATTTGTTTTCCATCATTAAAAATTTTATATTTAATTGATGAAATTGTAAATCCTTTTTTTTCAATTAAATCAATTGGTCATCAATGATATTG
>M17l
GGCAGAATAAGTGCATTGAACTTAAGATTCAAATATAAAGTATTTTTTAACTTTTATTAAAATTAATAAATTAATATAAAATATGAATTATATTTATTAAAATTTAATTTATTAAAATTTTCCACTTAATTCATTTTAATTTAAAAATATAATTAAATAACAATTTTTAATAAAATAAATAATTAATTTTATTTTTATATTGAATTTTAAATTCAATCTTAAAGATTTAATCTTTTTATTAAAATTAATAAATTAATATAAAAAATAAAACAAAATATAACAAAATATATTTATTAAAATTTAATTTATTAAAATTTCCCACTTAATTCATTTTAATTTAAAAATAAATTAAATAACAATTTTTAATAAAATAAATAATTAATTTTATTTTTATATTGAATTTTAAATTCAATCTTAAAGATTTAATCTTTTTATTAAAATTAATAAATTAATAT-AAAAATAAAACAAAATATAACAAAATATATTTATTAAAATTTAATTTATTAAAATTTCCACATGATTCATATTTATATTTCAAGAATCAAATTCATATTATGCTGATAATTTAATTTCATTTCATAATATAGTTATAATAATCATTATTATAATTTCAGCATTAACTGTATATATTATTTTAGATTTATTTATAAACAAATTTTCAAATTTATTTTTATTAAAAAATCATAATATTGAAATTATTTGAACAATTATTCCAATTATTATTCTATTAATTATTTGTTTTCCATCATTAAAAATTTTATATTTAATTGATGAAATTGTAAATCCTTTTTTTTCAATTAAATCAATTGGTCATCAATGATATTG
>M17r
GGCAGAATAAGTGCATTGAACTTAAGATTCAAATATAAAGTATTTTTTAACTTTTATTAAAATTAATAAATTAATATAAAATATGAATTATATTTATTAAAATTTAATTTATTAAAATTTTCCACTTAATTCATTTTAATTTAAAAATATAATTAAATAACAATTTTTAATAAAATAAATAATTAATTTTATTTTTATATTGAATTTTAAATTCAATCTTAAAGATTTAATCTTTTTATTAAAATTAATAAATTAATATAAAAAATAAAACAAAATATAACAAAATATATTTATTAAAATTTAATTTATTAAAATTTCCCACTTAATTCATTTTAATTTAAAAATAAATTAAATAACAATTTTTAATAAAATAAATAATTAATTTTATTTTTATATTGAATTTTAAATTCAATCTTAAAGATTTAATCTTTTTATTAAAATTAATAAATTAATAT-AAAAATAAAACAAAATATATCAAAATATATTTATTAAAATTTAATTTATTAAAATTTCCACATGATTCATATTTATATTTCAAGAATCAAATTCATATTATGCTGATAATTTAATTTCATTTCATAATATAGTTATAATAATCATTATTATAATTTCAACATTAACTGTATATATTATTTTAGATTTATTTATAAACAAATTTTCAAATTTATTTTTATTAAAAAATCATAATATTGAAATTATTTGAACAATTATTCCAATTATTATTCTATTAATTATTTGTTTTCCATCATTAAAAATTTTATATTTAATTGATGAAATTGTAAATCCTTTTTTTTCAATTAAATCAATTGGTCATCAATGATATTG
>M17s
GGCAGAATAAGTGCATTGAACTTAAGATTCAAATATAAAGTATTTTTTAACTTTTATTAAAATTAATAAATTAATATAAAATATGAATTATATTTATTAAAATTTAATTTATTAAAATTTTCCACTTAATTCATTTTAATTTAAAAATATAATTAAATAACAATTTTTAATAAAATAAATAATTAATTTTATTTTTATATTGAATTTTAAATTCAATCTTAAAGATTTAATCTTTTTATTAAAATTAATAAATTAATATAAAAAATAAAACAAAATATAACAAAATATATTTATTAAAATTTAATTTATTAAAATTTCCCACTTAATTCATTTTAATTTAAAAATAAATTAAATAACAATTTTTAATAAAATAAATAATTAATTTTATTTTTATATTGAATTTTAAATTCAATCTTAAAGATTTAATCTTTTTATTAAAATTAATAAATTAATAT-AAAAATAAAACAAAATATAACAGAATATATTTATTAAAATTTAATTTATTAAAATTTCCACATGATTCATATTTATATTTCAAGAATCAAATTCATATTATGCTGATAATTTAATTTCATTTCATAATATAGTTATAATAATTATTATTATAATTTCAACATTAACTGTATATATTATTTTAGATTTATTTATAAACAAATTTTCAAATTTATTTTTATTAAAAAATCATAATATTGAAATTATTTGAACAATTATTCCAATTATTATTCTATTAATTATTTGTTTTCCATCATTAAAAATTTTATATTTAATTGATGAAATTGTAAATCCTTTTTTTTCAATTAAATCAATTGGTCATCAATGATATTG
