# Supplementary material for: Haplotypes of the tRNAleu-COII mtDNA Region in Russian Apis mellifera Populations
Source: Animals (Basel). 2023 Jul 24;13(14):2394. doi: 10.3390/ani13142394 (PMC10376158; doi:10.3390/ani13142394)
Supplement: Supplementary file 1 [file animals-13-02394-s001.zip › M4'haplotypes.fasta]

>M4g'
GGCAGAATAAGTGCATTGAACTTAAGATTCAAATATAAAGTATTTTTTAACTTTTATTAAAATTAATAAATTAATATAAAATATGAATTATATTTATTAAAATTTAATTTATTAAAATTTCCCACTTAATTCATTTTAATTTAAAAATAAATTAAATAACAATTTTTAATAAAATAAATAATTAATTTTATTTTTATATTGAATTTTAAATTCAATCTTAAAGATTTAATCTTTTTATTAAAATTAATAAATTAATATAAAAAATAAAACAAAATATAACAAAATATATTTATTAAAATTTAATTTATTAAAATTTCCCACTTAATTCATTTTAATTTAAAAATAAATTAAATAACAATTTTTAATAAAATAAATAATTAATTTTATTTTTATATTGAATTTTAAATTCAATCTTAAAGATTTAATCTTTTTATTAAAATTAATAAATTAATATAAAAAATAAAACAAAATATAACAAAATATATTTATTAAAATTTAATTTATTAAAATTTCCCACTTAATTCATTTTAATTTAAAAATAAATTAAATAACAATTTTTAATAAAATAAATAATTAATTTTATTTTTATATTGAATTTTAAATTCAATCTTAAAGATTTAATCTTTTTATTAAAATTAATAAATTAATATAAAAATAAAACAAAATATAACAAAATATATTTATTAAAATTTAATTTATTAAAATTTCCACATGATTCATATTTATATTTCAAGAATCAAATTCATATTATGCTGATAATTTAATTTCATTTCATAATATAGTTATAATAATCATTATTATAATTTCAACATTAACTGTATATATTATTTTAGATTTATTTATAAACAAATTTTCAAATTTATTTTTATTAAAAAATCATAATATTGAAATTATTTGAACAATTATTCCAATTATTATTCTATTAATTATTTGTTTTCCATCATTAAAAATTTTATATTTAATTGATGAAATTGTAAATCCTTTTTTTTCAATTAAATCAATTGGTCATCAATGATATTG
>M4i'
GGCAGAATAAGTGCATTGAACTTAAGATTCAAATATAAAGTATTTTTTAACTTTTATTAAAATTAATAAATTAATATAAAATATGAATTATATTTATTAAAATTTAATTTATTAAAATTTCCCACTTAATTCATTTTAATTTAAAAATAAATTAAATAACAATTTTTAATAAAATAAATAATTAATTTTATTTTTATATTGAATTTTAAATTCAATCTTAAAGATTTAATCTTTTTATTAAAATTAATAAATTAATATAAAAAATAAAACAAAATATAACAAAATATATTTATTAAAATTTAATTTATTAAAATTTCCCACTTAATTCATTTTAATTTAAAAATAAATTAAATAACAATTTTTAATAAAATAAATAATTAATTTTATTTTTATATTGAATTTTAAATTCAATCTTAAAGATTTAATCTTTTTATTAAAATTAATAAATTAATATAAAAAATAAAACAAAATATAACAAAATATATTTATTAAAATTTAATTTATTAAAATTTCCCACTTAATTCATTTTAATTTAAAAATAAATTAAATAACAATTTTTAATAAAATAAATAATTAATTTTATTTTTATATTGAATTTTAAATTCAATCTTAAAGATTTAATCTTTTTATTAAAATTAATAAATTAATATAAAAATAAAACAAAATATAACAAAATATATTTATTAAAATTTAATTTATTAAAATTTCCACATGATTTATATTTATATTTCAAGAATCAAATTCATATTATGCTGATAATTTAATTTCATTTCATAATATAGTTATAATAATCATTATTATAATTTCAACATTAACTGTATATATTATTTTAGATTTATTTATAAACAAATTCTCAAATTTATTTTTATTAAAAAATCATAATATTGAAATTATTTGAACAATTATTCCAATTATTATTCTATTAATTATTTGTTTTCCATCATTAAAAATTTTATATTTAATTGATGAAATTGTAAATCCTTTTTTTTCAATTAAATCAATTGGTCATCAATGATATTG
>M4j'
GGCAGAATAAGTGCATTGAACTTAAGATTCAAATATAAAGTATTTTTTAACTTTTATTAAAATTAATAAATTAATATAAAATATGAATTATATTTATTAAAATTTAATTTATTAAAATTTCCCACTTAATTCATTTTAATTTAAAAATAAATTAAATAACAATTTTTAATAAAATAAATAATTAATTTTATTTTTATATTGAATTTTAAATTCAATCTTAAAGATTTAATCTTTTTATTAAAATTAATAAATTAATATAAAAAATAAAACAAAATATAACAAAATATATTTATTAAAATTTAATTTATTAAAATTTCCCACTTAATTCATTTTAATTTAAAAATAAATTAAATAACAATTTTTAATAAAATAAATAATTAATTTTATTTTTATATTGAATTTTAAATTCAATCTTAAAGATTTAATCTTTTTATTAAAATTAATAAATTAATATAAAAAATAAAACAAAATATAACAAAATATATTTATTAAAATTTAATTTATTAAAATTTCCCACTTAATTCATTTTAATTTAAAAATAAATTAAATAACAATTTTTAATAAAATAAATAATTAATTTTATTTTTATATTGAATTTTAAATTCAATCTTAAAGATTTAATCTTTTTATTAAAATTAATAAATTAATATAAAAATAAAACAAAATATAACAAAATATATTTATTAAAATTTAATTTATTAAAATTTCCACATGATTCATATTTATATTTCAAGAATCAAATTCATATTATGCTGATAATTTAATTTCATTTCATAATATAGTTATAATAATCATTATTATAATTTCAACATTAACTGTATATATTATTTTAGATTTATTTATAAACAAATTCTCAAATTTATTTTTATTAAAAAATCATAATATTGAAATTATTTGAACAATTATTCCAATTATTATTCTATTAATTATTTGTTTTCCATCATTAAAAATTTTATATTTAATTGATGAAATTGTAAATCCTTTTTTTTCAATTAAATCAATTGGTCATCAATGATATTG
>M4h'
GGCAGAATAAGTGCATTGAACTTAAGATTCAAATATAAAGTATTTTTTAACTTTTATTAAAATTAATAAATTAATATAAAATATGAATTATATTTATTAAAATTTAATTTATTAAAATTTCCCACTTAATTCATTTTAATTTAAAAATAAATTAAATAACAATTTTTAATAAAATAAATAATTAATTTTATTTTTATATTGAATTTTAAATTCAATCTTAAAGATTTAATCTTTTTATTAAAATTAATAAATTAATATAAAAAATAAAACAAAATATAACAAAATATATTTATTAAAATTTAATTTATTAAAATTTCCCACTTAATTCATTTTAATTTAAAAATAAATTAAATAACAATTTTTAATAAAATAAATAATTAATTTTATTTTTATATTGAATTTTAAATTCAATCTTAAAGATTTAATCTTTTTATTAAAATTAATAAATTAATATAAAAAATAAAACAAAATATAACAAAATATATTTATTAAAATTTAATTTATTAAAATTTCCCACTTAATTCATTTTAATTTAAAAATAAATTAAATAACAATTTTTAATAAAATAAATAATTAATTTTATTTTTATATTGAATTTTAAATTCAATCTTAAAGATTTAATCTTTTTATTAAAATTAATAAATTAATAT-AAAATAAAACAAAATATAACAGAATATATTTATTAAAATTTAATTTATTAAAATTTCCACATGATTTATATTTATATTTCAAGAATCAAATTCATATTATGCTGATAATTTAATTTCATTTCATAATATAGTTATAATAATTATTATTATAATTTCAACATTAACTGTATATATTATTTTAGATTTATTTATAAACAAATTCTCAAATTTATTTTTATTAAAAAATCATAATATTGAAATTATTTGAACAATTATTCCAATTATTATTCTATTAATTATTTGTTTTCCATCATTAAAAATTTTATATTTAATTGATGAAATTGTAAATCCTTTTTTTTCAATTAAATCAATTGGTCATCAATGATATTG
